# Supplementary material for: Contribution of Lateral Gene Transfers to the Genome Composition and Parasitic Ability of Root-Knot Nematodes
Source: PLoS One. 2012 Nov 30;7(11):e50875. doi: 10.1371/journal.pone.0050875 (PMC3511272; doi:10.1371/journal.pone.0050875)
Supplement: Table S4 — Phylogenetically-inferred duplications of LGT genes before and after the separation of the two root-knot nematodes. This table lists for each of the 141 phylogenetic trees indicating an LGT event, the following information. The accession number of the reference Meloidogyne species used as query for phylogenetic reconstruction. The list of species in the receiver clade. The number of gene copies in M. hapla and in M. incognita. Whether the gene is observed in one or both the two root-knot nematodes. Whether the gene as underwent duplications either before or after the separation of M. incognita and M. hapla. Whether the gene as underwent duplications before the separation. Whether the gene as underwent duplications after the separation. The last column indicates the phylogenetic support for the LGT event (‘A’ or ‘A’ + ‘B’). (XLS) [file pone.0050875.s005.xls]

## Sheet: Feuil1
Meloidogyne Accession	Receiver Species	# M. hap	# M. inc	Present in both Meloidogyne	Duplication	Dup. before spec.	Dup. after spec.	Phylog. Support
Minc09888	Meloidogyne incognita Meloidogyne hapla	10	10	y	y	y	y	A + B
Mh_Contig1230_2564__6337	Meloidogyne incognita Meloidogyne hapla	2	1	y	y	y	No	A + B
Mh_Contig1342_13027__14793	Meloidogyne incognita Meloidogyne hapla	10	10	y	y	y	y	A + B
Mh_Contig1481_10006__11247	Meloidogyne incognita Meloidogyne hapla	3	7	y	y	y	y	A + B
Mh_Contig2450_6416__9224	Meloidogyne incognita Meloidogyne hapla	10	9	y	y	y	y	A + B
Minc07982a	Meloidogyne incognita Meloidogyne hapla	1	6	y	y	y	y	A + B
Minc11846	Meloidogyne incognita Meloidogyne hapla	1	2	y	y	y	No	A + B
Minc16424	Meloidogyne incognita Meloidogyne hapla	1	2	y	y	y	No	A + B
Minc02701	Meloidogyne incognita Meloidogyne hapla	10	9	y	y	y	y	A + B
Minc18566	Meloidogyne incognita Meloidogyne hapla	10	3	y	y	y	y	A + B
Minc10892	Meloidogyne incognita Meloidogyne hapla	2	2	y	y	y	No	A + B
Mh_Contig280_9882__11674	Meloidogyne incognita Meloidogyne hapla	2	2	y	y	y	No	A + B
Minc10889	Meloidogyne incognita Meloidogyne hapla	2	2	y	y	y	No	A + B
Mh_Contig1342_1068__1343	Meloidogyne incognita Meloidogyne hapla	10	10	y	y	y	y	A + B
Minc00379	Meloidogyne incognita Meloidogyne hapla	1	4	y	y	y	No	A
Minc10987	Bursaphelenchus xylophilus Globodera pallida Globodera Rostochiensis Meloidogyne incognita Meloidogyne hapla	2	8	y	y	y	y	A
Minc13614	Meloidogyne incognita Meloidogyne hapla	2	10	y	y	y	y	A
Minc00968	Meloidogyne incognita Meloidogyne hapla	2	10	y	y	y	y	A
Minc07328	Meloidogyne incognita Meloidogyne hapla	1	4	y	y	y	y	A
Minc10330	Meloidogyne incognita Meloidogyne hapla	3	4	y	y	y	y	A
Mh_Contig1353_17897__19181	Meloidogyne incognita Meloidogyne hapla	10	10	y	y	y	y	A
Mh_Contig1429_11169__12646	Meloidogyne incognita Meloidogyne hapla	10	10	y	y	y	y	A
Mh_Contig1483_5311__5864	Meloidogyne incognita Meloidogyne hapla	4	10	y	y	y	y	A
Mh_Contig158_18359__22029	Meloidogyne incognita Meloidogyne hapla	10	10	y	y	y	y	A
Mh_Contig1647_12873__14508	Meloidogyne incognita Meloidogyne hapla	3	3	y	y	y	No	A
Mh_Contig1905_330__998	Bursaphelenchus mucronatus Bursaphelenchus xylophilus Meloidogyne javanica Globodera rostochiensis Globodera pallida Meloidogyne hapla Meloidogyne incognita	6	10	y	y	y	y	A
Mh_Contig223_33854__34905	Meloidogyne incognita Meloidogyne hapla	2	5	y	y	y	y	A
Mh_Contig2271_10462__11039	Meloidogyne incognita Meloidogyne hapla	5	9	y	y	y	y	A
Mh_Contig2575_2849__3583	Heterodera schachtii Heterodera glycines Globodera rostochiensis Globodera pallida Meloidogyne incognita Meloidogyne arenaria Meloidogyne javanica Meloidogyne hapla	1	2	y	y	y	No	A
Mh_Contig462_8264__8510	Meloidogyne incognita Meloidogyne hapla	2	5	y	y	y	y	A
Mh_Contig790_11104__12567	Globodera pallida Globodera rostochiensis Meloidogyne hapla Meloidogyne incognita Bursaphelenchus xylophilus Bursaphelenchus mucronatus Meloidogyne javanica	6	10	y	y	y	y	A
Mh_Contig820_5007__8235	Meloidogyne incognita Meloidogyne hapla	2	1	y	y	y	No	A
Minc00058	Meloidogyne incognita Meloidogyne hapla	10	9	y	y	y	y	A
Minc02328a	Meloidogyne incognita Meloidogyne hapla	7	9	y	y	y	y	A
Minc02473	Meloidogyne incognita Meloidogyne hapla	4	7	y	y	y	y	A
Minc02581	Meloidogyne incognita Meloidogyne hapla	1	8	y	y	y	y	A
Minc04352	Meloidogyne incognita Meloidogyne hapla	1	5	y	y	y	y	A
Minc08671	Meloidogyne incognita Meloidogyne hapla	1	10	y	y	y	y	A
Minc09010	Meloidogyne incognita Meloidogyne hapla	1	2	y	y	y	No	A
Minc09221	Meloidogyne incognita Meloidogyne hapla	6	2	y	y	y	y	A
Minc09970	Meloidogyne incognita Meloidogyne hapla	10	10	y	y	y	y	A
Minc10536	Meloidogyne hapla Meloidogyne incognita Meloidogyne arenaria Meloidogyne javanica Globodera rostochiensis Globodera pallida	2	4	y	y	y	No	A
Minc11468	Meloidogyne hapla Meloidogyne incognita Globodera pallida Globodera rostochiensis Bursaphelenchus mucronatus Bursaphelenchus xylophilus Meloidogyne javanica	6	10	y	y	y	y	A
Minc13286	Meloidogyne incognita Meloidogyne hapla	10	10	y	y	y	y	A
Minc13297	Meloidogyne incognita Meloidogyne hapla	4	2	y	y	y	No	A
Minc13404	Meloidogyne incognita Meloidogyne hapla	10	10	y	y	y	y	A
Minc13832	Meloidogyne incognita Meloidogyne hapla	10	10	y	y	y	y	A
Minc14316	Meloidogyne incognita Meloidogyne hapla	4	10	y	y	y	y	A
Minc14495	Meloidogyne incognita Meloidogyne hapla	1	10	y	y	y	y	A
Minc14599	Globodera rostochiensis Globodera pallida Bursaphelenchus mucronatus Bursaphelenchus xylophilus Meloidogyne hapla Meloidogyne incognita Meloidogyne javanica	6	10	y	y	y	y	A
Minc14967c	Meloidogyne incognita Meloidogyne hapla	1	3	y	y	y	No	A
Minc15863	Meloidogyne incognita Meloidogyne hapla	2	2	y	y	y	No	A
Minc16606	Meloidogyne incognita Meloidogyne hapla	2	10	y	y	y	y	A
Minc16723	Meloidogyne incognita Meloidogyne hapla	2	1	y	y	y	No	A
Minc16907	Meloidogyne incognita Meloidogyne hapla	10	10	y	y	y	y	A
Minc17268	Meloidogyne javanica Meloidogyne incognita Meloidogyne hapla	8	5	y	y	y	y	A
Minc17844a	Meloidogyne incognita Meloidogyne hapla	1	4	y	y	y	y	A
Minc18152	Meloidogyne incognita Meloidogyne hapla	1	4	y	y	y	No	A
Minc18449	Meloidogyne incognita Meloidogyne hapla	1	5	y	y	y	y	A
Minc03310	Meloidogyne incognita Meloidogyne hapla	2	6	y	y	y	y	A			Duplications starting before and continuing after speciation	43
Minc10639	Meloidogyne incognita Meloidogyne hapla	2	2	y	y	NO, MINC AND MHAP SPECIFIC DUPLICATIONS	y	A + B
Minc11909	Meloidogyne incognita Meloidogyne hapla	2	1	y	y	NO, MHAP SPECIFIC DUPS	y	A + B
Minc18650	Meloidogyne incognita Meloidogyne hapla	1	4	y	y	NO, DUP MINC SPEC	y	A + B
Mh_Contig2789_1070__3530	Meloidogyne incognita Meloidogyne hapla	1	2	y	y	NO, DUP MINC SPEC	No	A + B
Minc01946	Meloidogyne incognita Meloidogyne hapla	1	3	y	y	NO, DUP MINC SPEC	y	A + B
Minc02905	Meloidogyne incognita Meloidogyne hapla	1	3	y	y	No	y	A + B
Minc04989	Meloidogyne incognita Meloidogyne hapla	1	2	y	y	No	No	A + B
Minc06015	Meloidogyne incognita Meloidogyne hapla	1	2	y	y	No	No	A + B
Minc14782	Meloidogyne incognita Meloidogyne hapla	1	2	y	y	No	No	A + B
Minc09678b	Meloidogyne incognita Meloidogyne hapla	1	4	y	y	No	y	A + B
Minc14296	Meloidogyne incognita Meloidogyne hapla	1	2	y	y	No	No	A + B
Mh_Contig0_145049__145261	Meloidogyne incognita Meloidogyne hapla	1	1	y	n	No	No	A + B
Minc09512	Meloidogyne incognita Meloidogyne hapla	1	1	y	n	No	No	A + B
Minc09513	Meloidogyne incognita Meloidogyne hapla	1	1	y	n	No	No	A + B
Minc15197	Meloidogyne incognita Meloidogyne hapla	1	1	y	n	No	No	A + B
Minc18407	Meloidogyne incognita Meloidogyne hapla	1	1	y	n	No	No	A + B
Minc04192a	Meloidogyne incognita Meloidogyne hapla	1	2	y	y	No	No	A + B
Minc14603	Meloidogyne incognita Meloidogyne hapla	1	1	y	n	No	No	A + B
Minc10191	Meloidogyne incognita Meloidogyne hapla	1	1	y	n	No	No	A + B
Mh_Contig392_33512__34604	Meloidogyne incognita Meloidogyne hapla	2	2	y	y	No	y	A
Minc13314	Meloidogyne incognita Meloidogyne hapla	1	1	y	n	No	No	A
Minc17772	Meloidogyne incognita Meloidogyne hapla	1	1	y	n	No	No	A
Mh_Contig1558_7790__8628	Meloidogyne incognita Meloidogyne hapla	2	1	y	y	No	Y	A
Mh_Contig180_4847__5405	Meloidogyne incognita Meloidogyne hapla	1	2	y	y	No	No	A
Mh_Contig2254_3657__5652	Meloidogyne incognita Meloidogyne hapla	1	1	y	n	No	No	A
Mh_Contig3141_1200__2289	Meloidogyne incognita Meloidogyne hapla	6	10	y	y	No	y	A
Minc00808	Meloidogyne incognita Meloidogyne hapla	1	1	y	n	No	No	A
Minc00928	Meloidogyne incognita Meloidogyne hapla	1	2	y	y	No	No	A
Minc02319	Meloidogyne incognita Meloidogyne hapla	2	7	y	y	No	Y	A
Minc04115	Meloidogyne incognita Meloidogyne hapla	1	2	y	n	No	No	A
Minc14716	Meloidogyne incognita Meloidogyne hapla	1	2	y	n	No	No	A
Minc18072	Meloidogyne incognita Meloidogyne hapla	2	1	y	y	No	Y	A			# of genes present both in M. inc and M. hap that underwent duplications	76
Mh_Contig2499_3012__6351	Meloidogyne hapla	2	0	n	y	NA	NA	A + B
Minc09178	Meloidogyne incognita	0	5	n	y	NA	NA	A + B
Minc13284	Meloidogyne incognita	0	2	n	y	NA	NA	A + B
Minc07726	Meloidogyne incognita	0	3	n	y	NA	NA	A + B
Mh_Contig222_75571__76264	Meloidogyne hapla	1	0	n	n	No	No	A + B
Mh_Contig2898_574__1741	Meloidogyne hapla	1	0	n	n	No	No	A + B
Minc01316	Meloidogyne incognita	0	1	n	n	No	No	A + B
Minc01615	Meloidogyne incognita	0	1	n	n	No	No	A + B
Minc03345	Meloidogyne incognita	0	1	n	n	No	No	A + B
Minc11235	Meloidogyne incognita	0	1	n	n	No	No	A + B
Minc18140	Meloidogyne incognita	0	1	n	n	No	No	A + B
Minc14977	Meloidogyne incognita	0	1	n	n	No	No	A + B
Mh_Contig1886_4771__7593	Meloidogyne hapla	1	0	n	n	No	No	A + B
Minc14982	Meloidogyne incognita	0	1	n	n	No	No	A + B
Mh_Contig2083_3453__4301	Meloidogyne hapla	1	0	n	n	No	No	A + B
Mh_Contig280_68002__69512	Meloidogyne hapla	1	0	n	n	No	No	A + B
Minc02580	Meloidogyne incognita	0	1	n	n	No	No	A + B
Minc09268	Meloidogyne incognita	0	1	n	n	No	No	A + B
Minc15221	Meloidogyne incognita	0	1	n	n	No	No	A + B
Minc00365	Meloidogyne incognita Meloidogyne javanica	0	5	n	y	NA	NA	A
Mh_Contig135_12433__14112	Meloidogyne hapla	1	0	n	n	NO	No	A
Mh_Contig1358_39__3354	Meloidogyne hapla	1	0	n	n	NO	No	A
Mh_Contig170_31707__33369	Meloidogyne hapla	1	0	n	n	NO	No	A
Mh_Contig293_21730__23424	Meloidogyne hapla	2	0	n	y	NO	NA	A
Mh_Contig364_2402__4508	Meloidogyne hapla	4	0	n	y	NO	NA	A
Mh_Contig611_21797__23320	Meloidogyne hapla	1	0	n	n	NO	No	A
Minc01278	Meloidogyne incognita	0	2	n	n	NO	No	A
Minc14976	Meloidogyne incognita	0	1	n	n	NO	No	A
Mh_Contig1494_30234__31181	Meloidogyne hapla	1	0	n	n	NO	No	A
Mh_Contig1856_1160__2712	Meloidogyne hapla	2	0	n	y	NO	NA	A
Mh_Contig1879_4116__5961	Meloidogyne hapla	1	0	n	n	NO	No	A
Mh_Contig2102_3683__4866	Meloidogyne hapla	1	0	n	n	NO	No	A
Mh_Contig239_30337__30933	Meloidogyne hapla	3	0	n	y	NO	NA	A
Mh_Contig2730_2805__5956	Meloidogyne hapla	1	0	n	n	NO	No	A
Mh_Contig498_37206__40167	Meloidogyne hapla	1	0	n	n	NO	No	A
Minc00665	Meloidogyne incognita	0	1	n	n	NO	No	A
Minc03761	Meloidogyne incognita	0	1	n	n	NO	No	A
Minc04880	Meloidogyne incognita	0	3	n	y	NO	NA	A
Minc05401	Meloidogyne incognita	0	3	n	y	NO	NA	A
Minc06923	Meloidogyne incognita	0	1	n	n	NO	No	A
Minc07485	Meloidogyne incognita	0	4	n	y	NO	NA	A
Minc07826b	Meloidogyne incognita	0	3	n	y	NO	NA	A
Minc08077	Meloidogyne incognita	0	2	n	n	NO	No	A
Minc08144	Meloidogyne incognita	0	2	n	n	NO	No	A
Minc12441	Meloidogyne incognita	0	2	n	n	NO	No	A
Minc12831	Meloidogyne incognita	0	1	n	n	NO	No	A
Minc17843	Meloidogyne incognita	0	1	n	n	NO	No	A
Minc18364	Meloidogyne incognita	0	1	n	n	NO	No	A
Minc19145a	Meloidogyne incognita	0	3	n	y	NO	NA	A
Total		340	513	92	89	60
		M. hap	M. inc	M. inc AND M.hap	Duplication	Dup before spec.
