# Supplementary material for: Contribution of Lateral Gene Transfers to the Genome Composition and Parasitic Ability of Root-Knot Nematodes
Source: PLoS One. 2012 Nov 30;7(11):e50875. doi: 10.1371/journal.pone.0050875 (PMC3511272; doi:10.1371/journal.pone.0050875)
Supplement: Table S5 — OrthoMCL-based inference of LGT gene duplications after the separation of the two root-knot nematodes. This table lists the 123 non-redundant proteins clustered in OrthoMCL groups that contain at least three M. incognita proteins or at least two M. hapla proteins. Accession numbers of the selected reference proteins are given in the first column. The total numbers of genes from M. incognita and M. hapla in the OrthoMCL group are given in columns 2 and 3, respectively. The total number of root-knot nematode proteins in a given OrthoMCL group and whether a phylogenetic support was assigned is indicated in columns 4 and 5, respectively. Accession numbers of all M. incognita and M. hapla proteins present in a given OrthoMCL group are listed in the last two columns. (XLSX) [file pone.0050875.s006.xlsx]

## Sheet: Feuil1
Accession	# Minc	# Mhap	sum	Phylo	Minc accessions	Mhap accessions
Minc09058	25	0	25	No	Minc01855, Minc06333, Minc06334, Minc06939, Minc08256, Minc08257, Minc08259, Minc09053, Minc09058, Minc11210, Minc14618, Minc14621, Minc15483, Minc15672, Minc15673, Minc15675, Minc15761, Minc16872, Minc16873, Minc17712, Minc17715, Minc17717, Minc17785, Minc18583, Minc18831	x
Minc13286	11	1	12	Y	Minc06205, Minc06209, Minc08112, Minc08116, Minc10239, Minc10242, Minc13283, Minc13286, Minc15554, Minc15555, Minc16517	Mh_Contig2218:1223..1560
Minc06202	12	0	12	No	Minc06201, Minc06202, Minc06203, Minc06206, Minc06208, Minc07608, Minc08115, Minc11811, Minc13285, Minc13584, Minc13904, Minc18094	x
Minc10684	4	7	11	No	Minc00838, Minc05533, Minc10684, Minc13304	Mh_Contig1065:47645..50371, Mh_Contig3303:760..2173, Mh_Contig446:8022..9611, Mh_Contig447:1457..2947, Mh_Contig93:13560..14939, Mh_Contig94:201..2536, Mh_Contig971:5925..7105,
Minc07277	11	0	11	No tree	Minc00498, Minc03667, Minc06278, Minc06282, Minc07277, Minc12294, Minc12295, Minc14580, Minc14833, Minc14856, Minc17442	x
Minc14205	10	1	11	No tree	Minc00027, Minc05066, Minc08887, Minc09275, Minc10057, Minc10589, Minc12114, Minc14205, Minc15411, Minc17309	Mh_Contig2756:530..1795
Minc00168	8	1	9	No	Minc00168, Minc00169a, Minc00169b, Minc03286, Minc03287, Minc14047a, Minc14047b, Minc14048	Mh_Contig392:21227..22975,
Minc09446b	8	1	9	No	Minc09298a, Minc09298b, Minc09298c, Minc09446a, Minc09446b, Minc09447b, Minc13221a, Minc13221b	Mh_Contig344:4481..6245,
Minc02319	7	1	8	Y	Minc02319, Minc02320, Minc02321, Minc02322, Minc02324, Minc05749, Minc05751	Mh_Contig580:43943..44822,
Minc10987	7	1	8	Y	Minc07955, Minc07960, Minc09488, Minc10987, Minc10988, Minc10989, Minc18856	Mh_Contig554:11824..12462,
Minc01514	6	2	8	No	Minc01514, Minc01515, Minc01517, Minc01810, Minc11928a, Minc12947	Mh_Contig418:1229..2522, Mh_Contig418:19714..18783,
Minc02701	7	0	7	Y	Minc02129, Minc02669, Minc02670, Minc02701, Minc02702, Minc05315, Minc05316	x
Minc08077	5	2	7	Y	Minc08077, Minc09037, Minc09038, Minc09039, Minc10411	Mh_Contig185:3327..4852, Mh_Contig185:4873..5775,
Minc18743	1	6	7	No	Minc18743	Mh_Contig1669:393..1387, Mh_Contig1669:7002..6207, Mh_Contig1669:8502..9658, Mh_Contig331:11376..12399, Mh_Contig841:11519..12588, Mh_Contig841:8801..9875,
Minc19090a	7	0	7	No	Minc18311a, Minc18311b, Minc18311c, Minc18697a, Minc18697b, Minc19090a, Minc19090b	x
Minc09314	7	0	7	No	Minc05060, Minc05670, Minc07791, Minc09314, Minc11806, Minc13076, Minc14604	x
Mh_Contig364:2402..4508	0	6	6	Y	x	Mh_Contig263:930..1277, Mh_Contig363:53374..54185, Mh_Contig363:61763..63158, Mh_Contig364:2402..4508, Mh_Contig365:282..613, Mh_Contig365:6560..9102
Minc18543b	4	2	6	No	Minc18543a, Minc18543b, Minc18899a, Minc18899b	Mh_Contig1443:5637..8213, Mh_Contig1443:9536..11966,
Mh_Contig234:13813..14556	0	6	6	No tree	x	Mh_Contig234:11997..12270, Mh_Contig234:12270..13239, Mh_Contig234:13813..14556, Mh_Contig234:16839..17503, Mh_Contig3216:334..711, Mh_Contig3216:711..1686
Minc06255	5	1	6	No tree	Minc06255, Minc06258, Minc08846, Minc09889, Minc09890	Mh_Contig1342:11086..12402,
Minc07649	6	0	6	No	Minc07642, Minc07643, Minc07646, Minc07649, Minc07651, Minc16648	x
Minc09530	3	3	6	No	Minc09276, Minc09530, Minc14317	Mh_Contig1481:9332..9951, Mh_Contig2757:3356..3945, Mh_Contig965:17014..17942,
Minc12026	5	1	6	No	Minc06092, Minc07818, Minc07839, Minc11678, Minc12026	Mh_Contig1320:3792..5546,
Minc16970	5	1	6	No	Minc16398, Minc16399, Minc16970, Minc18424, Minc18425	Mh_Contig2460:8135..8646,
Minc18650	4	1	5	Y	Minc11164, Minc18650, Minc18739, Minc18912	Mh_Contig2188:1417..3259,
Minc00365	5	0	5	Y	Minc00158, Minc00365, Minc06816, Minc10365, Minc10366	x
Minc02581	4	1	5	Y	Minc02579, Minc02581, Minc02583, Minc11326	Mh_Contig88:58211..58642,
Minc14254	4	1	5	No	Minc00378, Minc00380, Minc14254, Minc14255	Mh_Contig252:5398..6587,
Minc07085	5	0	5	No	Minc01568, Minc01572, Minc04656, Minc05696, Minc07085	x
Minc08845a	4	1	5	No tree	Minc06253, Minc08845a, Minc08845b, Minc08845c	Mh_Contig1342:14818..15746,
Minc09417	3	2	5	No	Minc09095, Minc09415, Minc09417	Mh_Contig11:13968..15872, Mh_Contig11:16145..19845,
Minc11439	4	1	5	No	Minc11439, Minc12196, Minc18511, Minc18671	Mh_Contig1431:7512..8208,
Minc12071	4	1	5	No tree	Minc06284, Minc12071, Minc12072, Minc15250	Mh_Contig108:87849..89461,
Minc12287	4	1	5	No	Minc10646, Minc12287, Minc13046, Minc15608	Mh_Contig185:19158..20220,
Minc15392	4	1	5	No	Minc15388, Minc15391, Minc15392, Minc18659	Mh_Contig1271:19779..20279,
Mh_Contig1358:39..3354	2	2	4	Y	Minc02870, Minc09960	Mh_Contig1358:39..3354, Mh_Contig174:38814..41243,
Minc12441	4	0	4	Y	Minc00290, Minc03748, Minc09269, Minc12441	x
Minc16907	3	1	4	Y	Minc04550, Minc07727, Minc16907	Mh_Contig179:39085..41505,
Minc03310	3	1	4	Y	Minc03310, Minc08411, Minc16634	Mh_Contig373:12320..12803,
Minc07193	4	0	4	No	Minc07193, Minc07197, Minc07198, Minc08915	x
Minc04661	3	1	4	No	Minc03619, Minc04661, Minc08823	Mh_Contig400:8836..9978,
Mh_Contig100:44455..47695	0	4	4	No tree	x	Mh_Contig100:44455..47695, Mh_Contig100:57662..58016, Mh_Contig100:58751..59303, Mh_Contig100:59313..59981
Mh_Contig711:20225..20702	0	4	4	No tree	x	Mh_Contig1119:10148..10595, Mh_Contig36:68512..68939, Mh_Contig691:15837..16330, Mh_Contig711:20225..20702
Mh_Contig756:39205..39849	0	4	4	No	x	Mh_Contig1073:23217..24154, Mh_Contig756:36814..37164, Mh_Contig756:39205..39849, Mh_Contig783:16630..17568
Minc01503	4	0	4	No	Minc00841, Minc01503, Minc07045, Minc07939	x
Minc01581	4	0	4	No tree	Minc01581, Minc02569, Minc02570, Minc12928	x
Minc02513	4	0	4	No	Minc02513, Minc02522, Minc04665, Minc09466	x
Minc04920a	3	1	4	No	Minc04920a, Minc14884, Minc14885b	Mh_Contig147:30923..32073,
Minc05961	3	1	4	No tree	Minc02128, Minc05961, Minc05962	Mh_Contig13:1207..4184,
Minc09246	3	1	4	No	Minc09246, Minc15196, Minc17479	Mh_Contig1878:11607..13160,
Minc13345	3	1	4	No tree	Minc13345, Minc13476, Minc13477	Mh_Contig1921:17421..19179,
Minc13403	3	1	4	No	Minc13403, Minc13407, Minc13905	Mh_Contig1006:16638..17791,
Minc13708	3	1	4	No tree	Minc13708, Minc14578, Minc14889	Mh_Contig437:29845..30963,
Minc14354	3	1	4	No	Minc04333, Minc04334, Minc14354	Mh_Contig347:1310..2430,
Minc17045	4	0	4	No	Minc08095, Minc10235, Minc10510, Minc17045	x
Minc18345	3	1	4	No	Minc17269, Minc18345, Minc18493	Mh_Contig841:5928..7574,
Mh_Contig611:21797..23320	0	3	3	Y	x	Mh_Contig611:21797..23320, Mh_Contig611:26366..27722, Mh_Contig611:31419..32070
Mh_Contig1856:1160..2712	0	3	3	Y	x	Mh_Contig1855:298..872, Mh_Contig1856:1160..2712, Mh_Contig1856:4180..5039
Minc01946	2	1	3	Y	Minc01946, Minc03997	Mh_Contig915:38655..39417,
Minc02328a	3	0	3	Y	Minc02328a, Minc02328c, Minc05502	x
Minc04192a	2	1	3	Y	Minc04192a, Minc09678a	Mh_Contig607:13401..14433,
Minc05401	3	0	3	Y	Minc03935, Minc05401, Minc06591	x
Minc15197	2	1	3	Y	Minc15197, Minc15198	Mh_Contig697:10308..6359,
Minc17844a	3	0	3	Y	Minc17844a, Minc17844b, Minc17844d	x
Mh_Contig142:11957..13413	0	3	3	No tree	x	Mh_Contig141:26837..28142 Mh_Contig142:11957..13413 Mh_Contig142:21306..22859
Mh_Contig2111:14720..16965	0	3	3	No tree	x	Mh_Contig2111:14720..16965, Mh_Contig2111:6203..6643, Mh_Contig2111:7020..7557
Mh_Contig325:94201..95642	0	3	3	No	x	Mh_Contig325:94201..95642, Mh_Contig326:21714..22628, Mh_Contig326:22940..23715
Minc00047	3	0	3	No	Minc00047, Minc00263, Minc03727	x
Minc00269	3	0	3	No	Minc00014, Minc00269, Minc03721	x
Minc00554	2	1	3	No	Minc00554, Minc04103	Mh_Contig2664:5479..5905,
Minc03096	3	0	3	No	Minc03084, Minc03096, Minc05627	x
Minc04506	3	0	3	No tree	Minc04505, Minc04506, Minc11491	x
Minc05459	2	1	3	No tree	Minc05458, Minc05459	Mh_Contig2976:4071..4944,
Minc08483	1	2	3	No tree	Minc08483	Mh_Contig388:13440..14337, Mh_Contig388:20687..21509,
Minc08843	3	0	3	No	Minc06256, Minc08843, Minc08847	x
Minc09218	1	2	3	No	Minc09218	Mh_Contig349:7990..13806, Mh_Contig350:16789..13796,
Minc10387	1	2	3	No	Minc10387	Mh_Contig722:15192..17343, Mh_Contig722:16200..14767,
Minc11982	1	2	3	No	Minc11982	Mh_Contig578:6437..12541, Mh_Contig88:303057..306946,
Minc14733	3	0	3	No	Minc10125, Minc14730, Minc14733	x
Minc16639	3	0	3	No	Minc01334, Minc04938, Minc16639	x
Minc18568	1	2	3	No tree	Minc18568	Mh_Contig1342:1803..3057, Mh_Contig1342:9263..10608,
Mh_Contig293:21730..23424	0	2	2	Y	x	Mh_Contig2058:1306..1855, Mh_Contig293:21730..23424
Minc15221	1	1	2	Y	Minc15221	Mh_Contig849:31726..34071,
Minc09178	2	0	2	Y	Minc03215, Minc09178	x
Minc13284	2	0	2	Y	Minc13284, Minc13900	x
Mh_Contig1230:2564..6337	0	2	2	Y	x	Mh_Contig1230:2564..6337, Mh_Contig1428:11659..13888
Mh_Contig158:18359..22029	0	2	2	Y	x	Mh_Contig158:18359..22029, Mh_Contig2143:18065..20927
Mh_Contig2499:3012..6351	0	2	2	Y	x	Mh_Contig2499:3012..6351, Mh_Contig550:109..2544
Minc07726	2	0	2	Y	Minc05771, Minc07726	x
Minc08144	2	0	2	Y	Minc08144, Minc18931	x
Minc09512	1	1	2	Y	Minc09512	Mh_Contig1391:9480..8323,
Minc09678b	2	0	2	Y	Minc04192b, Minc09678b	x
Minc14296	1	1	2	Y	Minc14296	Mh_Contig596:53186..54441,
Minc18449	1	1	2	Y	Minc18449	Mh_Contig2336:4070..5756,
Minc19145a	2	0	2	Y	Minc19145a, Minc19145b	x
Mh_Contig1342:3276..4873	0	2	2	No	x	Mh_Contig1342:3276..4873, Mh_Contig1344:2766..3843
Minc08100	2	0	2	No	Minc08100, Minc17340	x
Minc14704	2	0	2	No	Minc14704, Minc15894	x
Mh_Contig1186:5597..6585	0	2	2	No tree	x	Mh_Contig1186:5597..6585, Mh_Contig1188:1..779
Mh_Contig1339:11090..12234	0	2	2	No	x	Mh_Contig1339:11090..12234, Mh_Contig1339:2523..2880
Mh_Contig949:7106..8269	0	2	2	No	x	Mh_Contig949:10423..11572, Mh_Contig949:7106..8269
Minc00591	2	0	2	No	Minc00591, Minc07012	x
Minc00618	2	0	2	No	Minc00618, Minc03770	x
Minc01058	2	0	2	No tree	Minc01058, Minc07315	x
Minc03797	2	0	2	No	Minc03797, Minc09060	x
Minc04030	2	0	2	No	Minc04029a, Minc04030	x
Minc04479	2	0	2	No tree	Minc04479, Minc10745	x
Minc07553	2	0	2	No	Minc07553, Minc14852	x
Minc07762	2	0	2	No	Minc07762, Minc15113	x
Minc07773	2	0	2	No	Minc07773, Minc17762	x
Minc08808	1	1	2	No	Minc08808	Mh_Contig131:38551..41278,
Minc08966	2	0	2	No	Minc08541, Minc08966	x
Minc09256	2	0	2	No tree	Minc09256, Minc10634	x
Minc11227	2	0	2	No	Minc11227, Minc13452	x
Minc11302	2	0	2	No	Minc08307, Minc11302	x
Minc12900b	2	0	2	No	Minc12900b, Minc12901b	x
Minc13767	2	0	2	No tree	Minc11829, Minc13767	x
Minc13907	2	0	2	No	Minc13401, Minc13907	x
Minc14201	1	1	2	No	Minc14201	Mh_Contig2285:7167..7634,
Minc14460	2	0	2	No tree	Minc12453, Minc14460	x
Minc17697	2	0	2	No tree	Minc17697, Minc17917	x
Minc18098	2	0	2	No	Minc18098, Minc18310	x
Minc18729	2	0	2	No	Minc14821, Minc18729	x
