# Supplementary material for: Contribution of Lateral Gene Transfers to the Genome Composition and Parasitic Ability of Root-Knot Nematodes
Source: PLoS One. 2012 Nov 30;7(11):e50875. doi: 10.1371/journal.pone.0050875 (PMC3511272; doi:10.1371/journal.pone.0050875)
Supplement: Table S8 — LGT proteins with significant hits in bacterial mobile genetic elements. (A) The list of 146 non-redundant LGT proteins that have a Blast hit <0.01 with mobile genetic elements in ACLAME. First column: accession number, second column: number of exons, third column: best blast hit in ACLAME, last column: whether the protein has a highly significant hit (at least 30% identity on at least 50% of the query length). (B) Details on the 32 LGT proteins that have a highly significant hit in ACLAME. Columns 1–3 are identical to (A). Column 4: description of the ACLAME best blast hit, column 5: the species holding the mobile genetic element, column 6: whether a phylogenetic tree support the LGT event, last column: whether the protein belongs to a family previously described as acquired via LGT in the literature. (XLSX) [file pone.0050875.s009.xlsx]

## Sheet: (A)146-hits-ACLAME
Accession	Exons	ACLAME hit, e < 0.001	>50% len, >30% id.
Minc09218	10	protein: plasmid: 111278	y
Minc00554	2	protein: plasmid: 116744	y
Minc07762	4	protein: plasmid: 117084	y
Minc06039	7	protein: plasmid: 120083	y
Minc14603	3	protein: plasmid: 120267	y
Minc13297	7	protein: plasmid: 122877	y
Mh_Contig1469:31255..34412	10	protein: plasmid: 122877	y
Mh_Contig1358:39..3354	9	protein: plasmid: 126002	y
Minc16723	8	protein: plasmid: 131291	y
Minc14982	6	protein: plasmid: 135052	y
Mh_Contig734:13852..15696	5	protein: plasmid: 14048	y
Mh_Contig223:33854..34905	5	protein: plasmid: 144285	y
Minc09178	2	protein: plasmid: 14453	y
Minc18650	4	protein: plasmid: 14453	y
Minc14316	3	protein: plasmid: 145809	y
Minc14205	6	protein: plasmid: 145809	y
Mh_Contig1952:3563..4084	2	protein: plasmid: 145809	y
Mh_Contig222:75571..76264	2	protein: plasmid: 147761	y
Minc18729	5	protein: plasmid: 148948	y
Mh_Contig2898:574..1741	3	protein: plasmid: 152302	y
Minc08077	9	protein: plasmid: 154736	y
Minc09512	5	protein: plasmid: 17578	y
Mh_Contig2575:2849..3583	3	protein: plasmid: 21211	y
Minc14716	13	protein: plasmid: 21895	y
Mh_Contig2499:3012..6351	9	protein: plasmid: 22130	y
Minc17844a	4	protein: plasmid: 27106	y
Mh_Contig935:2117..3161	6	protein: plasmid: 28140	y
Minc02513	9	protein: plasmid: 28163	y
Minc02595	3	protein: proph: 159069	y
Minc05459	3	protein: vir: 1801	y
Minc15345	2	protein: vir: 63897	y
Minc12441	3	protein: vir: 8422	y
Minc09221	5	protein: plasmid: 111278	n
Mh_Contig349:4909..6198	6	protein: plasmid: 111423	n
Mh_Contig1473:7768..8561	6	protein: plasmid: 11162	n
Minc13696	8	protein: plasmid: 114597	n
Minc15197	6	protein: plasmid: 114689	n
Minc09998	9	protein: plasmid: 116575	n
Minc16333	5	protein: plasmid: 116575	n
Minc14976	1	protein: plasmid: 116941	n
Minc13788	3	protein: plasmid: 118383	n
Minc16189	2	protein: plasmid: 118383	n
Mh_Contig820:5007..8235	7	protein: plasmid: 119957	n
Minc11564	3	protein: plasmid: 121178	n
Minc10595	3	protein: plasmid: 121185	n
Minc15221	12	protein: plasmid: 122231	n
Minc15863	9	protein: plasmid: 122877	n
Minc07485	2	protein: plasmid: 122877	n
Minc07826b	4	protein: plasmid: 126741	n
Minc00591	5	protein: plasmid: 126749	n
Minc18152	3	protein: plasmid: 126749	n
Minc07982a	3	protein: plasmid: 126749	n
Mh_Contig2730:2805..5956	7	protein: plasmid: 126749	n
Minc01278	3	protein: plasmid: 126756	n
Mh_Contig280:54335..54925	4	protein: plasmid: 126756	n
Mh_Contig79:50889..51683	2	protein: plasmid: 126756	n
Minc03798	4	protein: plasmid: 128293	n
Minc09061	5	protein: plasmid: 128995	n
Minc04352	3	protein: plasmid: 129913	n
Mh_Contig498:37206..40167	7	protein: plasmid: 131896	n
Minc10120	3	protein: plasmid: 132527	n
Mh_Contig1483:5311..5864	3	protein: plasmid: 132629	n
Minc18543b	8	protein: plasmid: 137268	n
Mh_Contig686:53022..54413	5	protein: plasmid: 138130	n
Minc16110	4	protein: plasmid: 140067	n
Mh_Contig234:13813..14556	4	protein: plasmid: 14048	n
Minc01353	3	protein: plasmid: 140619	n
Minc18140	5	protein: plasmid: 142697	n
Minc14987	3	protein: plasmid: 143253	n
Minc16248	4	protein: plasmid: 14380	n
Minc16907	9	protein: plasmid: 14380	n
Minc02701	6	protein: plasmid: 14380	n
Minc10387	5	protein: plasmid: 14380	n
Mh_Contig325:94201..95642	6	protein: plasmid: 145479	n
Minc01503	2	protein: plasmid: 145809	n
Minc00618	2	protein: plasmid: 145958	n
Mh_Contig1350:13794..18239	8	protein: plasmid: 145958	n
Minc08808	10	protein: plasmid: 146355	n
Minc10639	5	protein: plasmid: 146405	n
Mh_Contig2580:341..1114	2	protein: plasmid: 149590	n
Minc07176	3	protein: plasmid: 149660	n
Minc08100	3	protein: plasmid: 150576	n
Minc16278	12	protein: plasmid: 150748	n
Minc11982	25	protein: plasmid: 150748	n
Minc10684	1	protein: plasmid: 150748	n
Mh_Contig917:47725..48771	1	protein: plasmid: 150748	n
Mh_Contig2635:6238..8894	8	protein: plasmid: 155707	n
Minc03527	13	protein: plasmid: 156986	n
Minc09010	5	protein: plasmid: 157386	n
Minc02473	3	protein: plasmid: 157640	n
Minc02456	1	protein: plasmid: 16291	n
Minc11909	2	protein: plasmid: 16566	n
Minc09530	1	protein: plasmid: 16868	n
Minc09513	3	protein: plasmid: 17578	n
Minc01669	17	protein: plasmid: 18414	n
Minc10747	10	protein: plasmid: 18820	n
Mh_Contig1879:4116..5961	4	protein: plasmid: 20971	n
Minc10536	3	protein: plasmid: 21211	n
Mh_Contig1084:7287..10085	7	protein: plasmid: 21230	n
Minc09970	4	protein: plasmid: 21230	n
Mh_Contig1088:2573..3832	4	protein: plasmid: 21230	n
Mh_Contig1230:2564..6337	8	protein: plasmid: 21439	n
Minc14977	2	protein: plasmid: 21713	n
Minc12900b	7	protein: plasmid: 21856	n
Mh_Contig2254:3657..5652	11	protein: plasmid: 21856	n
Minc16424	3	protein: plasmid: 21895	n
Minc06015	8	protein: plasmid: 22644	n
Minc04661	4	protein: plasmid: 22960	n
Minc03618	4	protein: plasmid: 22960	n
Minc13942	4	protein: plasmid: 22960	n
Minc14254	5	protein: plasmid: 22960	n
Minc09098	3	protein: plasmid: 22960	n
Minc18743	4	protein: plasmid: 22960	n
Mh_Contig329:2370..3481	4	protein: plasmid: 22960	n
Minc17711	4	protein: plasmid: 23038	n
Mh_Contig196:12670..13375	3	protein: plasmid: 26509	n
Minc17843	2	protein: plasmid: 28010	n
Mh_Contig223:32754..33056	1	protein: plasmid: 28010	n
Minc02905	3	protein: plasmid: 28268	n
Minc12283	8	protein: plasmid: 29051	n
Minc13284	8	protein: plasmid: 29051	n
Minc18407	2	protein: proph: 159737	n
Mh_Contig1886:4771..7593	7	protein: proph: 161374	n
Mh_Contig2637:1751..5651	6	protein: proph: 161374	n
Mh_Contig280:68002..69512	4	protein: proph: 164064	n
Minc18447	13	protein: proph: 167159	n
Mh_Contig2735:96..2545	9	protein: proph: 168256	n
Minc07926	1	protein: proph: 168462	n
Mh_Contig364:2402..4508	4	protein: proph: 170803	n
Minc05795	4	protein: proph: 170892	n
Minc16480	4	protein: proph: 171012	n
Minc04673	3	protein: proph: 173581	n
Minc00135	5	protein: proph: 173723	n
Minc07328	3	protein: proph: 173723	n
Minc07193	13	protein: proph: 173723	n
Minc12829	4	protein: proph: 173723	n
Minc01316	1	protein: proph: 178677	n
Minc04132	3	protein: proph: 180696	n
Mh_Contig203:28264..29679	2	protein: proph: 184462	n
Mh_Contig1462:32297..32789	2	protein: vir: 10339	n
Minc02907	2	protein: vir: 63897	n
Minc11843	8	protein: vir: 7707	n
Minc10330	3	protein: vir: 80530	n
Minc06518	9	protein: vir: 8439	n
Mh_Contig1481:10006..11247	5	protein: vir: 99241	n
Mh_Contig965:16319..16668	2	protein: vir: 99241	n

## Sheet: (B)32-hits-ACLAME-species
Accession	Exons	ACLAME Hit	ACLAME Description	Taxon	Phylo support	Family
Minc09218	10	protein: plasmid: 111278	mge:814 - pRHL1, Type plasmid, complete, DNA, ds, linear	Rhodococcus sp. RHA1	No
Minc00554	2	protein: plasmid: 116744	mge:1905 - pSWIT01, Type plasmid, complete, DNA, ds, circular	Sphingomonas wittichii RW1	No
Minc07762	4	protein: plasmid: 117084	mge:1906 - pRSPA02, Type plasmid, complete, DNA, ds, circular	Rhodobacter sphaeroides ATCC 17025	No
Minc06039	7	protein: plasmid: 120083	mge:779 - pRL12, Type plasmid, complete, DNA, ds, circular	Rhizobium leguminosarum bv. viciae 3841	No
Minc14603	3	protein: plasmid: 120267	mge:779 - pRL12, Type plasmid, complete, DNA, ds, circular	Rhizobium leguminosarum bv. viciae 3841	A+B	VB5-pantoate-ligase
Minc13297	7	protein: plasmid: 122877	mge:1020 - pE33L466, Type plasmid, complete, DNA, ds, circular	Bacillus cereus E33L	A
Mh_Contig1469:31255..34412	10	protein: plasmid: 122877	mge:1020 - pE33L466, Type plasmid, complete, DNA, ds, circular	Bacillus cereus E33L	No
Mh_Contig1358:39..3354	9	protein: plasmid: 126002	mge:760 - p42f, Type plasmid, complete, DNA, ds, circular	Rhizobium etli CFN 42	A+B	GH32
Minc16723	8	protein: plasmid: 131291	mge:1936 - pRSPA01, Type plasmid, complete, DNA, ds, circular	Rhodobacter sphaeroides ATCC 17025	A	MI00109 candidate phosphoribosyltransferase
Minc14982	6	protein: plasmid: 135052	mge:1094 - TM1040 mega plasmid, Type plasmid, complete, DNA, ds, circular	Silicibacter sp. TM1040	A+B
Mh_Contig734:13852..15696	5	protein: plasmid: 14048	mge:272 - lp56, Type plasmid, complete, DNA, ds, linear	Borrelia burgdorferi B31	No
Mh_Contig223:33854..34905	5	protein: plasmid: 144285	mge:1969 - pSMED01, Type plasmid, complete, DNA, ds, circular	Sinorhizobium medicae WSM419	A
Minc09178	2	protein: plasmid: 14453	mge:292 - pSOL1, Type plasmid, complete, DNA, ds, circular	Clostridium acetobutylicum	A+B	GH30_xyl
Minc18650	4	protein: plasmid: 14453	mge:292 - pSOL1, Type plasmid, complete, DNA, ds, circular	Clostridium acetobutylicum	A+B	GH30_xyl
Minc14316	3	protein: plasmid: 145809	mge:1972 - pBVIE02, Type plasmid, complete, DNA, ds, circular	Burkholderia vietnamiensis G4	A
Minc14205	6	protein: plasmid: 145809	mge:1972 - pBVIE02, Type plasmid, complete, DNA, ds, circular	Burkholderia vietnamiensis G4	No tree
Mh_Contig1952:3563..4084	2	protein: plasmid: 145809	mge:1972 - pBVIE02, Type plasmid, complete, DNA, ds, circular	Burkholderia vietnamiensis G4	No
Mh_Contig222:75571..76264	2	protein: plasmid: 147761	mge:1034 - pRL10, Type plasmid, complete, DNA, ds, circular	Rhizobium leguminosarum bv. viciae 3841	A+B	NodL
Minc18729	5	protein: plasmid: 148948	mge:736 - 1, Type plasmid, complete, DNA, ds, circular	Clostridium perfringens SM101	No
Mh_Contig2898:574..1741	3	protein: plasmid: 152302	mge:998 - pSYSG, Type plasmid, complete, DNA, ds, circular	Synechocystis sp. PCC 6803	A+B
Minc08077	9	protein: plasmid: 154736	mge:1804 - 1, Type plasmid, complete, DNA, ds, circular	Paracoccus denitrificans PD1222	A	Glutamine synthetase
Minc09512	5	protein: plasmid: 17578	mge:464 - pMLa, Type plasmid, complete, DNA, ds, circular	Mesorhizobium loti	A+B	VB7-biotin-biob
Mh_Contig2575:2849..3583	3	protein: plasmid: 21211	mge:570 - pGMI1000MP, Type plasmid, complete, DNA, ds, circular	Ralstonia solanacearum	A	Chorismate mutase
Minc14716	13	protein: plasmid: 21895	mge:570 - pGMI1000MP, Type plasmid, complete, DNA, ds, circular	Ralstonia solanacearum	A
Mh_Contig2499:3012..6351	9	protein: plasmid: 22130	mge:570 - pGMI1000MP, Type plasmid, complete, DNA, ds, circular	Ralstonia solanacearum	A+B	MI01644 L-threonine aldolase
Minc17844a	4	protein: plasmid: 27106	mge:608 - pSymB, Type plasmid, complete, DNA, ds, circular	Sinorhizobium meliloti	A
Mh_Contig935:2117..3161	6	protein: plasmid: 28140	mge:608 - pSymB, Type plasmid, complete, DNA, ds, circular	Sinorhizobium meliloti	No
Minc02513	9	protein: plasmid: 28163	mge:608 - pSymB, Type plasmid, complete, DNA, ds, circular	Sinorhizobium meliloti	No
Minc02595	3	protein: proph: 159069	mge:2014 - prophinder:43947, Type prophage, complete, DNA, ds, linear	Escherichia coli str. K12 substr. MG1655	No
Minc05459	3	protein: vir: 1801	mge:38 - P60, Type virus, complete, DNA, ds, linear	Synechococcus sp. WH 7803	No tree
Minc15345	2	protein: vir: 63897	mge:1517 - P100, Type virus, complete, DNA, ds, linear	Listeria monocytogenes	No
Minc12441	3	protein: vir: 8422	mge:155 - Omega, Type virus, complete, DNA, ds, linear	Mycobacterium smegmatis	A
