# Supplementary material for: Contribution of Lateral Gene Transfers to the Genome Composition and Parasitic Ability of Root-Knot Nematodes
Source: PLoS One. 2012 Nov 30;7(11):e50875. doi: 10.1371/journal.pone.0050875 (PMC3511272; doi:10.1371/journal.pone.0050875)
Supplement: Table S9 — Codon usage of LGT genes and of the rest of protein-coding genes in M. incognita. LGT columns show values for genes acquired via LGT whereas “Rest” columns display values for the rest of protein-coding genes. Fraction represents the percent usage of a given codon for a given encoded amino-acid, the sum is thus always = 1 for each amino-acid. Frequency represents the overall average percent usage of a given codon for the whole set of genes (LGT or Rest) the total sum for the 64 codon is = 1. Occurrence: the number of times a codon has been observed in the set of genes acquired via LGT or in the rest of protein-coding genes. (XLSX) [file pone.0050875.s010.xlsx]

## Sheet: Feuil1
			LGT			Rest
aa	Codon	Fraction	Frequency	Occurrence	Fraction	Frequency	Occurrence	Abs(diff)
A	GCA	34.8	1.9348	3540	34.6	1.8075	127204	0.2
A	GCC	14.3	0.7947	1454	12.6	0.6579	46301	1.7
A	GCG	10.1	0.5613	1027	8.1	0.4227	29745	2
A	GCT	40.8	2.2704	4154	44.7	2.3311	164055	3.9
C	TGC	32.8	0.6788	1242	27.2	0.5635	39660	5.6
C	TGT	67.2	1.3921	2547	72.8	1.5066	106027	5.6
D	GAC	27.6	1.3336	2440	24.7	1.1943	84050	2.9
D	GAT	72.4	3.4974	6399	75.3	3.6454	256556	2.9
E	GAA	75	4.9573	9070	76.9	5.5694	391959	1.9
E	GAG	25	1.6512	3021	23.1	1.6754	117911	1.9
F	TTC	24.9	1.2308	2252	21	0.9816	69080	3.9
F	TTT	75.1	3.7221	6810	79	3.6992	260336	3.9
G	GGA	45.8	2.77	5068	46.8	2.5853	181945	1
G	GGC	14.7	0.892	1632	13.9	0.7688	54105	0.8
G	GGG	14.3	0.8668	1586	13.7	0.7558	53188	0.6
G	GGT	25.2	1.5254	2791	25.6	1.4176	99768	0.4
H	CAC	29	0.6214	1137	25.3	0.5375	37826	3.7
H	CAT	71	1.5205	2782	74.7	1.5868	111674	3.7
I	ATA	26.5	1.8829	3445	25.8	1.7173	120858	0.7
I	ATC	12.7	0.9029	1652	10.6	0.7055	49653	2.1
I	ATT	60.8	4.3189	7902	63.6	4.2306	297735	2.8
K	AAA	75.3	5.6711	10376	77.5	6.133	431626	2.2
K	AAG	24.7	1.8627	3408	22.5	1.7854	125653	2.2
L	CTA	8.4	0.7318	1339	7.3	0.6582	46319	1.1
L	CTC	7.8	0.6766	1238	6.1	0.5488	38623	1.7
L	CTG	6.4	0.5537	1013	4.7	0.4197	29538	1.7
L	CTT	23.8	2.0698	3787	23.7	2.1299	149894	0.1
L	TTA	30.8	2.6721	4889	33.6	3.0225	212712	2.8
L	TTG	22.8	1.9796	3622	24.7	2.2194	156193	1.9
M	ATG	100	2.1955	4017	100	2.1016	147908	0
N	AAC	24.5	1.7151	3138	20.1	1.2585	88572	4.4
N	AAT	75.5	5.2956	9689	79.9	5.0067	352355	4.4
P	CCA	41	1.7627	3225	41.4	1.9262	135558	0.4
P	CCC	10.4	0.4493	822	9.6	0.4458	31372	0.8
P	CCG	12.2	0.5258	962	10.1	0.4687	32988	2.1
P	CCT	36.3	1.5626	2859	39	1.8124	127550	2.7
Q	CAA	79.9	3.1799	5818	80.9	3.7254	262181	1
Q	CAG	20.1	0.8007	1465	19.1	0.8817	62049	1
R	AGA	33.2	1.4959	2737	33	1.664	117105	0.2
R	AGG	10.6	0.475	869	10.8	0.5453	38380	0.2
R	CGA	17.9	0.8078	1478	16.9	0.8508	59876	1
R	CGC	10.1	0.4531	829	7.8	0.396	27870	2.3
R	CGG	4.7	0.2104	385	5	0.2533	17826	0.3
R	CGT	23.5	1.0581	1936	26.5	1.3397	94286	3
S	AGC	9.4	0.6384	1168	8.4	0.633	44548	1
S	AGT	19.8	1.3473	2465	18.8	1.4141	99522	1
S	TCA	25.4	1.7233	3153	26.4	1.9867	139816	1
S	TCC	7.7	0.5198	951	7.9	0.595	41877	0.2
S	TCG	8.9	0.6023	1102	7.3	0.552	38847	1.6
S	TCT	28.8	1.9578	3582	31.2	2.3457	165083	2.4
T	ACA	41.1	2.1726	3975	43.7	2.256	158772	2.6
T	ACC	10.1	0.5334	976	9.5	0.4932	34711	0.6
T	ACG	10.2	0.5384	985	8.6	0.4465	31425	1.6
T	ACT	38.6	2.0392	3731	38.2	1.9721	138794	0.4
V	GTA	21.7	1.1505	2105	19.9	0.9948	70014	1.8
V	GTC	13	0.687	1257	12	0.5987	42134	1
V	GTG	14.9	0.7903	1446	13.2	0.6623	46613	1.7
V	GTT	50.4	2.665	4876	54.9	2.7448	193171	4.5
W	TGG	100	1.2237	2239	100	1.0642	74893	0
Y	TAC	24.1	0.8477	1551	22.1	0.6678	46999	2
Y	TAT	75.9	2.6738	4892	77.9	2.3493	165337	2
*	TAA	46.9	0.1683	308	54.1	0.1466	10320	7.2
*	TAG	14.5	0.0519	95	14.8	0.0402	2826	0.3
*	TGA	38.7	0.1388	254	31.1	0.0844	5939	7.6
							Avg. % Diff	2.03438
